# Supplementary material for: Selecting Thresholds of Heat-Warning Systems with Substantial Enhancement of Essential Population Health Outcomes for Facilitating Implementation
Source: Int J Environ Res Public Health. 2021 Sep 9;18(18):9506. doi: 10.3390/ijerph18189506 (PMC8471601; doi:10.3390/ijerph18189506)
Supplement: Supplementary file 1 [file ijerph-18-09506-s001.zip]

Archive with 1 entries (1 files):
- ijerph-1316423-supplementary.pdf
